# Supplementary material for: Royal Jelly Enhances the Ability of Myoblast C2C12 Cells to Differentiate into Multilineage Cells
Source: Molecules. 2024 Mar 24;29(7):1449. doi: 10.3390/molecules29071449 (PMC11013243; doi:10.3390/molecules29071449)
Supplement: Supplementary file 1 [file molecules-29-01449-s001.zip]

Archive with 1 entries (1 files):
- molecules-2798911-supplementary.pdf
